# Supplementary material for: Pyranose Ring Puckering Thermodynamics for Glycan Monosaccharides Associated with Vertebrate Proteins
Source: Int J Mol Sci. 2021 Dec 31;23(1):473. doi: 10.3390/ijms23010473 (PMC8745717; doi:10.3390/ijms23010473)
Supplement: Supplementary file 1 [file ijms-23-00473-s001.zip]

Archive with 1 entries (1 files):
- ijms-1520682-supplementary.pdf
